# Supplementary material for: Covalent Organic Framework-Based Nanomembrane with Co-Immobilized Dual Enzymes for Micropollutant Removal
Source: Nanomaterials (Basel). 2025 Sep 18;15(18):1431. doi: 10.3390/nano15181431 (PMC12472217; doi:10.3390/nano15181431)
Supplement: Supplementary file 1 [file nanomaterials-15-01431-s001.zip]

Archive with 1 entries (1 files):
- nanomaterials-3825602-supplementary.pdf
